# Supplementary material for: Brain Degeneration in Synucleinopathies Based on Analysis of Cognition and Other Nonmotor Features: A Multimodal Imaging Study
Source: Biomedicines. 2023 Feb 15;11(2):573. doi: 10.3390/biomedicines11020573 (PMC9953265; doi:10.3390/biomedicines11020573)
Supplement: Supplementary file 1 [file biomedicines-11-00573-s001.zip]

Archive with 1 entries (1 files):
- biomedicines-2156068-supplementary.pdf
